# Supplementary material for: Application of CNTF or FGF-2 increases the number of M2-like macrophages after optic nerve injury in adult Rana pipiens
Source: PLoS One. 2019 May 2;14(5):e0209733. doi: 10.1371/journal.pone.0209733 (PMC6507305; doi:10.1371/journal.pone.0209733)
Supplement: S1 Table — (XLSX) [file pone.0209733.s001.xlsx]

## Sheet: PBS
Preparation	Section	Dist from cut	Cells
1900	500	700	75
	850	350	97
	950	250	106
	1060	140	84
	1100	100	77
	1150	50	60
1958	500	700	117
	600	600	99
	700	500	96
	800	400	95
	1100	100	105
1969	600	500	98
	700	400	99
	800	300	70
	900	200	73
	1000	100	89
	1100	0	49

## Sheet: CNTF
Preparation	Section	Dist from cut	Cells
1927	950	350	87
	1000	300	110
	1200	100	112
	1300	0	102
1959	750	400	173
	800	350	159
	900	250	119
	950	200	131
	1000	150	142
	1050	100	147
	1100	50	125
	1150	0	138
	1200	-50	99
1971	650	310	132
	750	210	163
	880	80	186
	950	10	103
	1000	-40	56

## Sheet: FGF2
Preparation	Section	Dist from cut	Cells
1957	800	300	100
	1000	100	120
	1200	-100	65
1960	700	450	135
	800	350	100
	900	250	113
	950	200	115
	1050	100	100
1970	1400	200	112
	1500	100	144
	1600	0	77
	1650	-50	97
