# Supplementary material for: Application of CNTF or FGF-2 increases the number of M2-like macrophages after optic nerve injury in adult Rana pipiens
Source: PLoS One. 2019 May 2;14(5):e0209733. doi: 10.1371/journal.pone.0209733 (PMC6507305; doi:10.1371/journal.pone.0209733)
Supplement: S3 Table — (XLSX) [file pone.0209733.s003.xlsx]

## Sheet: ED1+Arg
			CONTROL (PBS)							CNTF TREATMENT							FGF-2 TREATMENT
1 WEEK		Animal 1	Animal 2	Animal 3	Animal 4		1 WEEK		Animal 1	Animal 2	Animal 3	Animal 4		1 WEEK		Animal 1	Animal 2	Animal 3	Animal 4
	section 1	17	20	18	13			section 1	17	25	29	34			section 1	28	24	19	31
	section 2	16	15	16	11			section 2	33	28	27	28			section 2	25	19	24	17
ED-1	section 3	12	23	13	16		ED-1	section 3	35	22	31	22		ED-1	section 3	22	21	28	25
	section 4	14	12	15	14			section 4	27	19	20	30			section 4	18	35	29	22
	section 5	14	15	22	18			section 5	29	21	26	21			section 5	31	23	28	18
		73	85	84	72				141	115	133	135				124	122	128	113
		Animal 1	Animal 2	Animal 3	Animal 4				Animal 1	Animal 2	Animal 3	Animal 4				Animal 1	Animal 2	Animal 3	Animal 4
	section 1	17	18	16	11			section 1	17	17	21	30			section 1	23	21	17	27
	section 2	11	15	13	9			section 2	28	19	22	20			section 2	21	17	21	15
Arginase I	section 3	11	19	11	11		Arginase I	section 3	23	17	24	11		Arginase I	section 3	20	20	20	15
	section 4	7	6	12	9			section 4	14	18	12	18			section 4	21	19	22	19
	section 5	14	11	17	10			section 5	12	17	15	17			section 5	24	21	25	16
		60	69	69	50				94	88	94	96				109	98	105	92
	Ratio	0.821918	0.811765	0.821429	0.694444			Ratio	0.666667	0.765217	0.706767	0.711111			Ratio	0.879032	0.803279	0.820312	0.814159
		Mean	SD	N	SEM				Mean	SD	N	SEM				Mean	SD	N	SEM
		0.787389	0.0621391	4	0.0310695				0.712441	0.0404747	4	0.0202373				0.829196	0.0339626	4	0.0169813
2 WEEKS		Animal 1	Animal 2	Animal 3	Animal 4		2 WEEKS		Animal 1	Animal 2	Animal 3	Animal 4		2 WEEKS		Animal 1	Animal 2	Animal 3	Animal 4
	section 1	25	22	20	16			section 1	9	29	21	25			section 1	24	19	21	13
	section 2	22	13	17	19			section 2	22	20	25	23			section 2	25	15	20	18
ED-1	section 3	26	21	15	16		ED-1	section 3	19	25	19	18		ED-1	section 3	21	21	15	16
	section 4	25	25	19	16			section 4	31	20	22	24			section 4	24	21	19	19
	section 5	13	10	24	20			section 5	22	23	28	21			section 5	10	10	24	15
		111	91	95	87				103	117	115	111				104	86	99	81
		Animal 1	Animal 2	Animal 3	Animal 4				Animal 1	Animal 2	Animal 3	Animal 4				Animal 1	Animal 2	Animal 3	Animal 4
	section 1	21	15	16	13			section 1	9	20	15	21			section 1	20	16	17	11
	section 2	14	11	11	12			section 2	22	14	16	18			section 2	20	12	13	11
Arginase I	section 3	18	16	11	14		Arginase I	section 3	15	21	14	16		Arginase I	section 3	16	16	14	12
	section 4	15	21	10	15			section 4	28	20	20	16			section 4	20	15	15	15
	section 5	9	9	18	18			section 5	21	23	23	19			section 5	9	8	14	10
		77	72	66	72				95	98	88	90				85	67	73	59
	Ratio	0.693694	0.791209	0.694737	0.827586			Ratio	0.92233	0.837607	0.765217	0.810811			Ratio	0.817308	0.77907	0.737374	0.728395
		Mean	SD	N	SEM				Mean	SD	N	SEM				Mean	SD	N	SEM
		0.751806	0.0681399	4	0.03407				0.833991	0.0660404	4	0.0330202				0.765537	0.0409717	4	0.0204858

## Sheet: ANOVA
1w
	A	B	C				PBS	CNTF	FGF2
A		0.1155	0.453			PBS		ns	ns
B	3.183		0.01664			CNTF			*
C	1.776	4.959				FGF2
2w
	A	B	C				PBS	CNTF	FGF2
A		0.1812	0.9438			PBS		ns	ns
B	2.754		0.286			CNTF			ns
C	0.4602	2.294				FGF2
PBS
	A	B					1w	2w
A		0.4698				1w		ns
B	1.091					2w
CNTF
	A	B					1w	2w
A		0.02029				1w		*
B	4.439					2w
FGF2
	A	B					1w	2w
A		0.05403				1w		ns
B	3.383					2w
