# Supplementary material for: Application of CNTF or FGF-2 increases the number of M2-like macrophages after optic nerve injury in adult Rana pipiens
Source: PLoS One. 2019 May 2;14(5):e0209733. doi: 10.1371/journal.pone.0209733 (PMC6507305; doi:10.1371/journal.pone.0209733)
Supplement: S4 Table — (XLSX) [file pone.0209733.s004.xlsx]

## Sheet: PBS
	1w																	2w
		Organelle Type areas																	Organelle Type areas
	Mean	65.4987	36.5111	8.35431														Mean	4.01643	6.60977	24.9368
	SD	36.4332	19.5453	6.8364														SD	6.90727	9.05827	17.4056
	N	42	42	42					1	0			0.761905	0.238095				N	24	24	24					0.208333	0.791667			0.315789	0.684211
	SEM	5.62176	3.0159	1.05488														SEM	1.40994	1.84901	3.5529
Cell		Vacuole	Multilamellar	Lipid	tot area	tot phag	phag %	lipid %	>50% phag	>50% lipid	vac %	multi %	>50% vac	>50% multi			Cell		Vacuole	Multilamellar	Lipid	tot area	tot phag	phag %	lipid %	>50% phag	>50% lipid	vac %	multi %	>50% vac	>50% multi
A2 1		37.0747	94.816	20.3026	152.193	131.891	86.66	13.34	1	0	28.1102	71.8898	0	1			A5 1		0	0	31.7779	31.7779	0	0	100	0	1
A2 2		22.2448	54.7015	12.3581	89.3045	76.9464	86.1619	13.8381	1	0	28.9095	71.0905	0	1			A5 2		14.8299	1.82338	3.97224	20.6255	16.6533	80.7411	19.2589	1	0	89.0509	10.9491	1	0
A2 3		7.41495	32.8209	2.64816	42.884	40.2359	93.8248	6.17516	1	0	18.4287	81.5713	0	1			A5 3		0	9.11692	26.923	36.0399	9.11692	25.2968	74.7032	0	1	0	100	0	1
A2 4		59.3196	27.3508	14.1235	100.794	86.6703	85.9877	14.0123	1	0	68.4428	31.5572	1	0			A5 4		0	0	11.034	11.034	0	0	100	0	1
A2 5		14.8299	69.2886	11.9167	96.0352	84.1185	87.5913	12.4087	1	0	17.6298	82.3702	0	1			A5 5		0	0	8.8272	8.8272	0	0	100	0	1
A2 6		7.41495	10.9403	1.76544	20.1207	18.3553	91.2258	8.77425	1	0	40.3969	59.6031	0	1			A5 6		0	5.47015	37.0742	42.5444	5.47015	12.8575	87.1425	0	1	0	100	0	1
A2 7		96.3943	36.4677	0	132.862	132.862	100	0	1	0	72.5522	27.4478	1	0			A5 7		0	1.82338	10.1513	11.9747	1.82338	15.227	84.773	0	1	0	100	0	1
A2 8		74.1495	56.5249	7.94448	138.619	130.674	94.2688	5.73117	1	0	56.7437	43.2563	1	0			A5 8		0	3.64677	22.9507	26.5975	3.64677	13.711	86.289	0	1	0	100	0	1
A2 9		103.809	32.8209	13.2408	149.871	136.63	91.1652	8.8348	1	0	75.9783	24.0217	1	0			A5 9		0	3.64677	22.5094	26.1561	3.64677	13.9423	86.0577	0	1	0	100	0	1
A2 10		126.054	45.5846	4.4136	176.052	171.639	97.493	2.50698	1	0	73.4415	26.5585	1	0			C4 1		0	23.704	3.97224	27.6762	23.704	85.6475	14.3525	1	0	0	100	0	1
A2 11		59.3196	7.29354	0	66.6131	66.6131	100	0	1	0	89.0509	10.9491	1	0			C4 2		0	0	17.213	17.213	0	0	100	0	1
A2 12		37.0747	20.0572	3.97224	61.1042	57.132	93.4992	6.50076	1	0	64.8932	35.1068	1	0			C4 3		0	7.29354	51.6391	58.9326	7.29354	12.3761	87.6239	0	1	0	100	0	1
A2 13		111.224	40.1145	6.6204	157.959	151.339	95.8088	4.19121	1	0	73.4936	26.5064	1	0			C4 4		0	5.47015	32.6606	38.1308	5.47015	14.3458	85.6542	0	1	0	100	0	1
A2 14		59.3196	25.5274	5.73768	90.5846	84.847	93.6659	6.33405	1	0	69.9136	30.0864	1	0			C4 5		0	1.82338	22.9507	24.7741	1.82338	7.36004	92.64	0	1	0	100	0	1
A2 15		59.3196	25.5274	0.44136	85.2883	84.847	99.4825	0.517492	1	0	69.9136	30.0864	1	0			C4 6		14.8299	7.29354	21.1853	43.3087	22.1234	51.0831	48.9169	1	0	67.0325	32.9675	1	0
A3 1		59.3196	38.2911	8.38584	105.996	97.6107	92.0886	7.91143	1	0	60.7716	39.2284	1	0			C4 7		0	1.82338	25.1575	26.9809	1.82338	6.75806	93.2419	0	1	0	100	0	1
A3 2		66.7345	5.47015	0	72.2047	72.2047	100	0	1	0	92.4241	7.5759	1	0			D5 1		22.2448	36.4677	38.8397	97.5522	58.7125	60.1858	39.8142	1	0	37.8877	62.1123	0	1
A3 3		126.054	47.408	4.85496	178.317	173.462	97.2773	2.72266	1	0	72.6695	27.3305	1	0			D5 2		7.41495	0	15.4476	22.8625	7.41495	32.4327	67.5673	0	1	100	0	1	0
A3 4		126.054	23.704	24.2748	174.033	149.758	86.0516	13.9484	1	0	84.1718	15.8282	1	0			D5 3		0	21.8806	48.9909	70.8716	21.8806	30.8736	69.1264	0	1	0	100	0	1
A3 5		37.0747	18.2338	6.17904	61.4876	55.3086	89.9508	10.0492	1	0	67.0325	32.9675	1	0			D5 4		0	0	15.0062	15.0062	0	0	100	0	1
A3 6		59.3196	29.1742	8.8272	97.3209	88.4937	90.9298	9.07019	1	0	67.0325	32.9675	1	0			D5 5		0	1.82338	7.94448	9.76786	1.82338	18.6672	81.3328	0	1	0	100	0	1
A3 7		22.2448	7.29354	2.64816	32.1865	29.5384	91.7725	8.22754	1	0	75.3083	24.6917	1	0			D5 6		14.8299	14.5871	11.4754	40.8923	29.417	71.9376	28.0624	1	0	50.4127	49.5873	1	0
A3 8		7.41495	60.1717	5.29632	72.883	67.5866	92.7331	7.26688	1	0	10.971	89.029	0	1			D5 7		14.8299	5.47015	78.5621	98.8621	20.3	20.5337	79.4663	0	1	73.0535	26.9465	1	0
A3 9		96.3943	14.5871	4.4136	115.395	110.981	96.1752	3.82478	1	0	86.8563	13.1437	1	0			D5 8		7.41495	5.47015	32.2193	45.1044	12.8851	28.5673	71.4327	0	1	57.5467	42.4533	1	0
A3 10		133.469	32.8209	0.44136	166.731	166.29	99.7353	0.264713	1	0	80.2628	19.7372	1	0
A3 11		81.5644	49.2314	1.32408	132.12	130.796	98.9978	1.00218	1	0	62.3601	37.6399	1	0
A3 12		111.224	32.8209	18.5371	162.582	144.045	88.5983	11.4017	1	0	77.2148	22.7852	1	0
A3 13		74.1495	23.704	2.64816	100.502	97.8535	97.3651	2.63494	1	0	75.776	24.224	1	0
A3 14		88.9794	30.9975	7.50312	127.48	119.977	94.1143	5.88572	1	0	74.1637	25.8363	1	0
B5 1		66.7345	38.2911	3.97224	108.998	105.026	96.3557	3.64433	1	0	63.5412	36.4588	1	0
B5 2		29.6598	61.9951	15.0062	106.661	91.6549	85.9309	14.0691	1	0	32.3603	67.6397	0	1
B5 3		37.0747	56.5249	14.1235	107.723	93.5997	86.8891	13.1109	1	0	39.6099	60.3901	0	1
B5 4		118.639	38.2911	11.9167	168.847	156.93	92.9423	7.0577	1	0	75.5999	24.4001	1	0
B5 5		59.3196	51.0548	14.1235	124.498	110.374	88.6556	11.3444	1	0	53.744	46.256	1	0
B5 6		103.809	49.2314	15.0062	168.047	153.041	91.0702	8.92979	1	0	67.8312	32.1688	1	0
B5 7		51.9046	52.8782	15.0062	119.789	104.783	87.4728	12.5272	1	0	49.5355	50.4645	0	1
B5 8		37.0747	69.2886	15.4476	121.811	106.363	87.3184	12.6816	1	0	34.8567	65.1433	0	1
B5 9		59.3196	49.2314	27.3643	135.915	108.551	79.8666	20.1334	1	0	54.6468	45.3532	1	0
B5 10		37.0747	14.5871	1.32408	52.9859	51.6618	97.5011	2.49893	1	0	71.7643	28.2357	1	0
B5 11		51.9046	18.2338	5.73768	75.8762	70.1385	92.4381	7.5619	1	0	74.0031	25.9969	1	0
B5 12		29.6598	16.4105	4.4136	50.4838	46.0702	91.2574	8.7426	1	0	64.3795	35.6205	1	0
B5 13		103.809	23.704	6.6204	134.134	127.513	95.0643	4.93567	1	0	81.4106	18.5894	1	0

## Sheet: CNTF
	1w																	2w
		Organelle Type areas																	Organelle Type areas
	Mean	42.9008	28.1756	4.39258														Mean	13.3831	10.7179	13.0686
	SD	28.2013	18.2169	4.20178														SD	23.0472	10.8196	10.6215
	N	42	42	42					1	0			0.666667	0.333333				N	41	41	41					0.609756	0.390244			0.435897	0.564103
	SEM	4.35156	2.81094	0.648349														SEM	3.59937	1.68973	1.6588
Cell		Vacuole	Multilamellar	Lipid	tot area	tot phag	phag %	lipid %	>50% phag	>50% lipid	vac %	multi %	>50% vac	>50% multi			Cell		Vacuole	Multilamellar	Lipid	tot area	tot phag	phag %	lipid %	>50% phag	>50% lipid	vac %	multi %	>50% vac	>50% multi
A4 1		37.0747	23.704	2.64816	63.4269	60.7787	95.8249	4.17514	1	0	60.9995	39.0005	1	0			B1 1		14.8299	7.29354	3.53088	25.6543	22.1234	86.2367	13.7633	1	0	67.0325	32.9675	1	0
A4 2		14.8299	29.1742	8.38584	52.3899	44.004	83.9934	16.0066	1	0	33.7012	66.2988	0	1			B1 2		0	1.82338	29.5711	31.3945	1.82338	5.80798	94.192	0	1	0	100	0	1
A4 3		29.6598	16.4105	3.53088	49.6011	46.0702	92.8815	7.11855	1	0	64.3795	35.6205	1	0			B1 3		0	0	6.17904	6.17904	0	0	100	0	1
A4 4		29.6598	14.5871	12.3581	56.6049	44.2469	78.1678	21.8322	1	0	67.0325	32.9675	1	0			B1 4		0	1.82338	42.8119	44.6353	1.82338	4.08507	95.9149	0	1	0	100	0	1
A4 5		7.41495	51.0548	8.38584	66.8556	58.4697	87.4568	12.5432	1	0	12.6817	87.3183	0	1			B1 5		0	1.82338	11.9167	13.7401	1.82338	13.2705	86.7295	0	1	0	100	0	1
A4 6		22.2448	25.5274	5.29632	53.0685	47.7722	90.0199	9.98015	1	0	46.5644	53.4356	0	1			B1 6		0	1.82338	18.0958	19.9191	1.82338	9.15393	90.8461	0	1	0	100	0	1
A4 7		37.0747	30.9975	2.2068	70.2791	68.0723	96.8599	3.14005	1	0	54.4638	45.5362	1	0			B1 7		0	0	8.8272	8.8272	0	0	100	0	1
A4 8		14.8299	49.2314	2.64816	66.7094	64.0613	96.0303	3.96969	1	0	23.1495	76.8505	0	1			B1 8		7.41495	1.82338	20.3026	29.5409	9.23833	31.273	68.727	0	1	80.2628	19.7372	1	0
A4 9		37.0747	25.5274	2.2068	64.8089	62.6021	96.5949	3.40509	1	0	59.2228	40.7772	1	0			B1 9		7.41495	20.0572	8.38584	35.858	27.4722	76.6138	23.3862	1	0	26.9908	73.0092	0	1
A4 10		22.2448	74.7588	2.64816	99.6518	97.0036	97.3426	2.65741	1	0	22.932	77.068	0	1			B1 10		7.41495	1.82338	29.5711	38.8094	9.23833	23.8043	76.1957	0	1	80.2628	19.7372	1	0
A4 11		59.3196	18.2338	2.2068	79.7602	77.5534	97.2332	2.76679	1	0	76.4887	23.5113	1	0			B1 11		0	12.7637	13.6822	26.4458	12.7637	48.2635	51.7365	0	1	0	100	0	1
A4 12		14.8299	16.4105	2.2068	33.4472	31.2404	93.4021	6.59787	1	0	47.4703	52.5297	0	1			B1 12		66.7345	27.3508	15.4476	109.533	94.0853	85.8968	14.1032	1	0	70.9298	29.0702	1	0
A4 13		37.0747	41.9378	11.4754	90.4879	79.0126	87.3184	12.6816	1	0	46.9226	53.0774	0	1			C3 1		29.6598	27.3508	13.2408	70.2514	57.0106	81.1523	18.8477	1	0	52.0251	47.9749	1	0
C2 1		44.4897	47.408	8.38584	100.284	91.8977	91.6379	8.36213	1	0	48.4122	51.5878	0	1			C3 2		0	3.64677	7.94448	11.5912	3.64677	31.4614	68.5386	0	1	0	100	0	1
C2 2		103.809	36.4677	3.08952	143.366	140.277	97.845	2.15498	1	0	74.0031	25.9969	1	0			C3 3		14.8299	1.82338	1.76544	18.4187	16.6533	90.415	9.58503	1	0	89.0509	10.9491	1	0
C2 3		7.41495	41.9378	1.32408	50.6769	49.3528	97.3872	2.61279	1	0	15.0244	84.9756	0	1			C3 4		14.8299	12.7637	2.2068	29.8004	27.5936	92.5947	7.40527	1	0	53.744	46.256	1	0
C2 4		7.41495	27.3508	1.76544	36.5312	34.7657	95.1673	4.8327	1	0	21.3283	78.6717	0	1			C3 5		37.0747	16.4105	3.97224	57.4574	53.4852	93.0866	6.91336	1	0	69.3178	30.6822	1	0
C2 5		37.0747	29.1742	1.32408	67.573	66.2489	98.0405	1.95948	1	0	55.9628	44.0372	1	0			C3 6		51.9046	20.0572	26.4816	98.4435	71.9619	73.0997	26.9003	1	0	72.128	27.872	1	0
C2 6		29.6598	23.704	1.32408	54.6879	53.3638	97.5788	2.42116	1	0	55.5804	44.4196	1	0			C3 7		0	16.4105	9.26856	25.679	16.4105	63.9061	36.0939	1	0	0	100	0	1
C2 7		37.0747	16.4105	8.38584	61.871	53.4852	86.4463	13.5537	1	0	69.3178	30.6822	1	0			C3 8		14.8299	3.64677	10.5926	29.0693	18.4767	63.5607	36.4393	1	0	80.2628	19.7372	1	0
C2 8		14.8299	7.29354	2.64816	24.7716	22.1234	89.3097	10.6903	1	0	67.0325	32.9675	1	0			C3 9		0	1.82338	37.0742	38.8976	1.82338	4.68765	95.3123	0	1	0	100	0	1
C2 9		44.4897	29.1742	2.2068	75.8706	73.6638	97.0914	2.90863	1	0	60.3956	39.6044	1	0			C3 10		14.8299	1.82338	2.2068	18.8601	16.6533	88.2991	11.7009	1	0	89.0509	10.9491	1	0
C2 10		29.6598	5.47015	1.76544	36.8954	35.1299	95.215	4.78499	1	0	84.4288	15.5712	1	0			C3 11		0	10.9403	25.5989	36.5392	10.9403	29.9413	70.0587	0	1	0	100	0	1
C2 11		37.0747	9.11692	0	46.1917	46.1917	100	0	1	0	80.2628	19.7372	1	0			C3 12		7.41495	1.82338	20.3026	29.5409	9.23833	31.273	68.727	0	1	80.2628	19.7372	1	0
C2 12		66.7345	40.1145	5.29632	112.145	106.849	95.2773	4.72273	1	0	62.4569	37.5431	1	0			C3 13		0	5.47015	0.88272	6.35287	5.47015	86.1052	13.8948	1	0	0	100	0	1
C2 13		29.6598	45.5846	3.53088	78.7753	75.2444	95.5178	4.48222	1	0	39.4179	60.5821	0	1			C3 14		0	1.82338	9.70992	11.5333	1.82338	15.8097	84.1903	0	1	0	100	0	1
C2 14		74.1495	9.11692	1.32408	84.5905	83.2664	98.4347	1.56528	1	0	89.0509	10.9491	1	0			C3 15		88.9794	32.8209	28.6884	150.489	121.8	80.9365	19.0635	1	0	73.0535	26.9465	1	0
D4 1		118.639	29.1742	20.3026	168.116	147.813	87.9235	12.0765	1	0	80.2628	19.7372	1	0			D2 1		0	1.82338	7.06176	8.88514	1.82338	20.5217	79.4783	0	1	0	100	0	1
D4 2		111.224	30.9975	2.2068	144.429	142.222	98.472	1.52795	1	0	78.2048	21.7952	1	0			D2 2		81.5644	21.8806	22.9507	126.396	103.445	81.8422	18.1578	1	0	78.8481	21.1519	1	0
D4 3		74.1495	23.704	0.88272	98.7362	97.8535	99.106	0.894018	1	0	75.776	24.224	1	0			D2 3		0	5.47015	3.53088	9.00103	5.47015	60.7725	39.2275	1	0	0	100	0	1
D4 4		66.7345	10.9403	3.08952	80.7644	77.6748	96.1746	3.82535	1	0	85.9152	14.0848	1	0			D2 4		0	27.3508	13.2408	40.5916	27.3508	67.3804	32.6196	1	0	0	100	0	1
D4 5		66.7345	14.5871	0.88272	82.2043	81.3216	98.9262	1.07381	1	0	82.0625	17.9375	1	0			D2 5		0	3.64677	2.2068	5.85357	3.64677	62.2999	37.7001	1	0	0	100	0	1
D4 6		66.7345	29.1742	7.06176	102.97	95.9087	93.142	6.85804	1	0	69.5813	30.4187	1	0			D2 6		0	45.5846	18.0958	63.6804	45.5846	71.5835	28.4165	1	0	0	100	0	1
D4 7		96.3943	71.112	4.4136	171.92	167.506	97.4328	2.56724	1	0	57.5467	42.4533	1	0			D2 7		0	12.7637	6.17904	18.9427	12.7637	67.3804	32.6196	1	0	0	100	0	1
D4 8		29.6598	32.8209	10.5926	73.0733	62.4807	85.5041	14.4959	1	0	47.4703	52.5297	0	1			D2 8		0	5.47015	5.29632	10.7665	5.47015	50.8073	49.1927	1	0	0	100	0	1
D4 9		29.6598	38.2911	2.64816	70.599	67.9509	96.249	3.75099	1	0	43.6489	56.3511	0	1			D2 9		7.41495	18.2338	15.889	41.5377	25.6488	61.7482	38.2518	1	0	28.9095	71.0905	0	1
D4 10		22.2448	21.8806	1.32408	45.4495	44.1255	97.0867	2.9133	1	0	50.4127	49.5873	1	0			D2 10		0	5.47015	7.94448	13.4146	5.47015	40.7775	59.2225	0	1	0	100	0	1
D4 11		44.4897	0	1.76544	46.2551	44.4897	96.1833	3.81674	1	0	100	0	1	0			D2 11		0	5.47015	2.64816	8.11831	5.47015	67.3804	32.6196	1	0	0	100	0	1
D4 12		37.0747	0	0	37.0747	37.0747	100	0	1	0	100	0	1	0			D2 12		22.2448	18.2338	20.3026	60.7812	40.4787	66.5973	33.4027	1	0	54.9545	45.0455	1	0
D4 13		51.9046	0	1.32408	53.2287	51.9046	97.5125	2.48753	1	0	100	0	1	0			D2 13		7.41495	7.29354	1.32408	16.0326	14.7085	91.7413	8.25869	1	0	50.4127	49.5873	1	0
D4 14		51.9046	23.704	10.1513	85.7599	75.6086	88.1631	11.8369	1	0	68.6491	31.3509	1	0			D2 14		51.9046	23.704	0.88272	76.4913	75.6086	98.846	1.15401	1	0	68.6491	31.3509	1	0
D4 15		7.41495	71.112	9.26856	87.7955	78.5269	89.443	10.557	1	0	9.44255	90.5574	0	1

## Sheet: FGF2
	1w																	2w
		Organelle Type areas																	Organelle Type areas
	Mean	35.015	42.5456	6.53458														Mean	5.00078	6.99671	17.0488
	SD	35.3886	21.1791	3.71195														SD	13.1175	7.29278	13.4573
	N	36	36	36					1	0			0.361111	0.638889				N	43	43	43					0.27907	0.72093			0.235294	0.764706
	SEM	5.8981	3.52985	0.618659														SEM	2.0004	1.11214	2.05221
Cell		Vacuole	Multilamellar	Lipid	tot area	tot phag	phag %	lipid %	>50% phag	>50% lipid	vac %	multi %	>50% vac	>50% multi			Cell		Vacuole	Multilamellar	Lipid	tot area	tot phag	phag %	lipid %	>50% phag	>50% lipid	vac %	multi %	>50% vac	>50% multi
B4 1		22.2448	58.3483	6.17904	86.7722	80.5931	92.879	7.12099	1	0	27.6014	72.3986	0	1			A1 1		0	1.82338	3.53088	5.35426	1.82338	34.0548	65.9452	0	1	0	100	0	1
B4 2		7.41495	67.4652	14.5649	89.4451	74.8802	83.7164	16.2836	1	0	9.90242	90.0976	0	1			A1 2		74.1495	1.82338	0	75.9729	75.9729	100	0	1	0	97.6	2.40005	1	0
B4 3		22.2448	10.9403	8.8272	42.0123	33.1851	78.989	21.011	1	0	67.0325	32.9675	1	0			A1 3		0	1.82338	5.73768	7.56106	1.82338	24.1155	75.8845	0	1	0	100	0	1
B4 4		37.0747	27.3508	5.73768	70.1632	64.4255	91.8224	8.17762	1	0	57.5467	42.4533	1	0			A1 4		0	3.64677	30.8952	34.542	3.64677	10.5575	89.4425	0	1	0	100	0	1
B4 5		51.9046	69.2886	14.5649	135.758	121.193	89.2715	10.7285	1	0	42.828	57.172	0	1			A1 5		0	9.11692	10.1513	19.2682	9.11692	47.3159	52.6841	0	1	0	100	0	1
B4 6		37.0747	49.2314	5.73768	92.0438	86.3061	93.7664	6.23364	1	0	42.9572	57.0428	0	1			A1 6		22.2448	7.29354	3.08952	32.6279	29.5384	90.5311	9.46895	1	0	75.3083	24.6917	1	0
B4 7		37.0747	23.704	3.08952	63.8683	60.7787	95.1627	4.83733	1	0	60.9995	39.0005	1	0			A1 7		0	0	14.1235	14.1235	0	0	100	0	1
B4 8		22.2448	20.0572	7.06176	49.3638	42.3021	85.6945	14.3055	1	0	52.5857	47.4143	1	0			A1 8		0	0	16.3303	16.3303	0	0	100	0	1
B4 9		7.41495	58.3483	7.50312	73.2664	65.7633	89.7591	10.2409	1	0	11.2752	88.7248	0	1			A1 9		0	0	21.6266	21.6266	0	0	100	0	1
B4 10		44.4897	12.7637	6.17904	63.4324	57.2534	90.2589	9.74114	1	0	77.7067	22.2933	1	0			A1 10		0	7.29354	42.8119	50.1054	7.29354	14.5564	85.4436	0	1	0	100	0	1
B4 11		7.41495	38.2911	10.5926	56.2987	45.706	81.1849	18.8151	1	0	16.2231	83.7769	0	1			A1 11		0	0	16.3303	16.3303	0	0	100	0	1
B4 12		0	43.7612	13.6822	57.4434	43.7612	76.1815	23.8185	1	0	0	100	0	1			A1 12		0	5.47015	5.29632	10.7665	5.47015	50.8073	49.1927	1	0	0	100	0	1
B4 13		0	38.2911	7.06176	45.3528	38.2911	84.4293	15.5707	1	0	0	100	0	1			A1 13		0	3.64677	3.97224	7.61901	3.64677	47.8641	52.1359	0	1	0	100	0	1
B6 1		7.41495	94.816	8.8272	111.058	102.231	92.0517	7.94827	1	0	7.25313	92.7469	0	1			A1 14		0	0	3.97224	3.97224	0	0	100	0	1
B6 2		44.4897	49.2314	7.94448	101.666	93.7211	92.1857	7.81433	1	0	47.4703	52.5297	0	1			A1 15		0	5.47015	24.2748	29.7449	5.47015	18.3902	81.6098	0	1	0	100	0	1
B6 3		7.41495	71.112	10.1513	88.6782	78.5269	88.5527	11.4473	1	0	9.44255	90.5574	0	1			B3 1		0	1.82338	7.50312	9.3265	1.82338	19.5506	80.4494	0	1	0	100	0	1
B6 4		74.1495	14.5871	11.034	99.7705	88.7365	88.9406	11.0594	1	0	83.5614	16.4386	1	0			B3 2		0	0	18.0958	18.0958	0	0	100	0	1
B6 5		29.6598	16.4105	6.17904	52.2493	46.0702	88.1739	11.8261	1	0	64.3795	35.6205	1	0			B3 3		0	10.9403	13.2408	24.1811	10.9403	45.2432	54.7568	0	1	0	100	0	1
B6 6		29.6598	49.2314	5.29632	84.1875	78.8912	93.7089	6.2911	1	0	37.5958	62.4042	0	1			B3 4		7.41495	1.82338	30.0125	39.2508	9.23833	23.5367	76.4633	0	1	80.2628	19.7372	1	0
B6 7		7.41495	25.5274	2.2068	35.1491	32.9423	93.7216	6.27839	1	0	22.5089	77.4911	0	1			B3 5		0	0	25.1575	25.1575	0	0	100	0	1
B6 8		59.3196	16.4105	4.85496	80.585	75.73	93.9754	6.02464	1	0	78.3303	21.6697	1	0			B3 6		0	14.5871	0	14.5871	14.5871	100	0	1	0	0	100	0	1
B6 9		7.41495	20.0572	7.50312	34.9753	27.4722	78.5474	21.4526	1	0	26.9908	73.0092	0	1			B3 7		14.8299	5.47015	10.1513	30.4513	20.3	66.6639	33.3361	1	0	73.0535	26.9465	1	0
B6 10		14.8299	21.8806	2.2068	38.9173	36.7105	94.3295	5.67048	1	0	40.3969	59.6031	0	1			B3 8		37.0747	9.11692	13.6822	59.8738	46.1917	77.1483	22.8517	1	0	80.2628	19.7372	1	0
B6 11		103.809	54.7015	6.6204	165.131	158.511	95.9908	4.00917	1	0	65.4903	34.5097	1	0			B3 9		0	5.47015	6.17904	11.6492	5.47015	46.9574	53.0426	0	1	0	100	0	1
B6 12		37.0747	72.9354	0	110.01	110.01	100	0	1	0	33.7012	66.2988	0	1			B3 10		7.41495	3.64677	11.4754	22.5371	11.0617	49.0823	50.9177	0	1	67.0325	32.9675	1	0
B6 13		14.8299	32.8209	0.44136	48.0922	47.6508	99.0823	0.917737	1	0	31.122	68.878	0	1			B3 11		14.8299	5.47015	0	20.3	20.3	100	0	1	0	73.0535	26.9465	1	0
C6 1		51.9046	40.1145	2.2068	94.2259	92.0191	97.658	2.34203	1	0	56.4064	43.5936	1	0			B3 12		0	9.11692	3.53088	12.6478	9.11692	72.0831	27.9169	1	0	0	100	0	1
C6 2		37.0747	40.1145	1.76544	78.9546	77.1892	97.764	2.23602	1	0	48.031	51.969	0	1			B3 13		0	30.9975	20.7439	51.7415	30.9975	59.9085	40.0915	1	0	0	100	0	1
C6 3		44.4897	52.8782	6.17904	103.547	97.3678	94.0326	5.96738	1	0	45.6924	54.3076	0	1			C5 1		0	9.11692	24.2748	33.3917	9.11692	27.3029	72.6971	0	1	0	100	0	1
C6 4		14.8299	27.3508	4.85496	47.0356	42.1807	89.6781	10.3219	1	0	35.158	64.842	0	1			C5 2		0	3.64677	19.8612	23.508	3.64677	15.5129	84.4871	0	1	0	100	0	1
C6 5		29.6598	61.9951	5.29632	96.9512	91.6549	94.5371	5.46287	1	0	32.3603	67.6397	0	1			C5 3		0	21.8806	38.8397	60.7203	21.8806	36.0351	63.9649	0	1	0	100	0	1
C6 6		118.639	49.2314	6.17904	174.05	167.871	96.4498	3.55016	1	0	70.673	29.327	1	0			C5 4		0	3.64677	6.17904	9.82581	3.64677	37.1142	62.8858	0	1	0	100	0	1
C6 7		7.41495	71.112	3.08952	81.6165	78.5269	96.2146	3.78541	1	0	9.44255	90.5574	0	1			C5 5		0	12.7637	26.0402	38.8039	12.7637	32.8928	67.1072	0	1	0	100	0	1
C6 8		170.544	51.0548	11.9167	233.515	221.599	94.8968	5.10319	1	0	76.9607	23.0393	1	0			C5 6		7.41495	23.704	13.2408	44.3597	31.1189	70.1513	29.8487	1	0	23.8278	76.1722	0	1
C6 9		14.8299	61.9951	7.06176	83.8867	76.825	91.5818	8.41821	1	0	19.3035	80.6965	0	1			C5 7		0	5.47015	55.6113	61.0815	5.47015	8.9555	91.0445	0	1	0	100	0	1
C6 10		37.0747	18.2338	2.64816	57.9567	55.3086	95.4308	4.5692	1	0	67.0325	32.9675	1	0			C5 8		0	0	24.2748	24.2748	0	0	100	0	1
																	C5 9		0	16.4105	50.315	66.7255	16.4105	24.594	75.406	0	1	0	100	0	1
																	C5 10		0	0	16.7717	16.7717	0	0	100	0	1
																	C5 11		14.8299	7.29354	12.7994	34.9229	22.1234	63.3494	36.6506	1	0	67.0325	32.9675	1	0
																	C5 12		7.41495	9.11692	37.5156	54.0475	16.5319	30.5877	69.4123	0	1	44.8524	55.1476	0	1
																	C5 13		0	7.29354	12.3581	19.6516	7.29354	37.1142	62.8858	0	1	0	100	0	1
																	C5 14		7.41495	23.704	7.50312	38.6221	31.1189	80.573	19.427	1	0	23.8278	76.1722	0	1
																	C5 15		0	10.9403	25.5989	36.5392	10.9403	29.9413	70.0587	0	1	0	100	0	1

## Sheet: ANOVA
Phag/lipid%			ANOVA, Mann-Whitney pairwise, Bonferoni corrected p-values
	1wPBS_Phag%	1wCNTF_Phag%	1wFGF2_Phag%	2wPBS_Phag%	2wCNTF_Phag%	2wFGF2_Phag%				1w PBS	1w CNTF	1w FGF2	2w PBS	2w CNTF	2w FGF2
1wPBS_Phag%		1	1	3.422e-10	5.474e-10	2.263e-10			1w PBS		ns	ns	***	***	***
1wCNTF_Phag%	1		0.1587	4.108e-10	9.459e-11	2.202e-10			1w CNTF			ns	***	***	***
1wFGF2_Phag%	1	0.1587		2.841e-09	1.69e-08	2.428e-09			1w FGF2				***	***	***
2wPBS_Phag%	3.422e-10	4.108e-10	2.841e-09		0.00868	1			2w PBS					**	ns
2wCNTF_Phag%	5.474e-10	9.459e-11	1.69e-08	0.00868		0.1937			2w CNTF						ns
2wFGF2_Phag%	2.263e-10	2.202e-10	2.428e-09	1	0.1937				2w FGF2
Multi/Vac%
	1wPBS_Multi%	1wCNTF_Multi%	1wFGF2_Multi%	2wPBS_Multi%	2wCNTF_Multi%	2wFGF2_Multi%				1w PBS	1w CNTF	1w FGF2	2w PBS	2w CNTF	2w FGF2
1wPBS_Multi%		1	0.003303	0.002533	0.006822	1.628e-05			1w PBS		ns	**	**	**	***
1wCNTF_Multi%	1		0.03071	0.006311	0.02228	3.17e-05			1w CNTF			*	**	*	***
1wFGF2_Multi%	0.003303	0.03071		0.2976	1	0.008521			1w FGF2				ns	ns	**
2wPBS_Multi%	0.002533	0.006311	0.2976		1	1			2w PBS					ns	ns
2wCNTF_Multi%	0.006822	0.02228	1	1		1			2w CNTF						ns
2wFGF2_Multi%	1.628e-05	3.17e-05	0.008521	1	1				2w FGF2
